# Supplementary material for: Haloperidol-Induced Catalepsy and Its Correlations with Acetylcholinesterase Activity in Different Brain Structures of Mice
Source: Neurol Int. 2024 Dec 5;16(6):1731–41. doi: 10.3390/neurolint16060125 (PMC11678777; doi:10.3390/neurolint16060125)
Supplement: Supplementary file 1 [file neurolint-16-00125-s001.zip]

Archive with 1 entries (1 files):
- neurolint-3355276-supplementary.xlsx
