# Supplementary material for: Haloperidol-Induced Catalepsy and Its Correlations with Acetylcholinesterase Activity in Different Brain Structures of Mice
Source: Neurol Int. 2024 Dec 5;16(6):1731–41. doi: 10.3390/neurolint16060125 (PMC11678777; doi:10.3390/neurolint16060125)
Supplement: Supplementary file 1 [file neurolint-16-00125-s001.zip › neurolint-3355276-supplementary.xlsx]

## Sheet: Planilha1
Correlation
Spearman's Correlations Striatum
Variable				Catalepsy 1		Catalepsy 0.1		Catalepsy 0.01		Hal 1 Striatum		Hal 0.1 Striatum		Hal 0.01 Striatum
1. Catalepsy 1		Spearman's rho		—
		p-value		—
2. Catalepsy 0.1		Spearman's rho		0.938	***	—
		p-value		< .001		—
3. Catalepsy 0.01		Spearman's rho		0.510		0.280		—
		p-value		0.196		0.466		—
4. Hal 1 Striatum		Spearman's rho		0.166		0.072		0.390		—
		p-value		0.694		0.866		0.339		—
5. Hal 0.1 Striatum		Spearman's rho		0.294		0.142		0.392		0.786	*	—
		p-value		0.480		0.715		0.297		0.028		—
6. Hal 0.01 Striatum		Spearman's rho		0.038		-0.092		0.522		0.952	**	0.217		—
		p-value		0.928		0.814		0.149		0.001		0.581		—
* p < .05, ** p < .01, *** p < .001
Spearman's Correlations Septo-hippocampal system
Variable				Catalepsy 1		Catalepsy 0.1		Catalepsy 0.01		Hal 1 Septo-hippocampal system		Hal 0.1 Septo-hippocampal system		Hal 0.01 Septo-hippocampal system
1. Catalepsy 1		Spearman's rho		—
		p-value		—
2. Catalepsy 0.1		Spearman's rho		0.938	***	—
		p-value		< .001		—
3. Catalepsy 0.01		Spearman's rho		0.510		0.280		—
		p-value		0.196		0.466		—
4. Hal 1 Septo-hippocampal system		Spearman's rho		-0.587		-0.683		-0.220		—
		p-value		0.126		0.062		0.601		—
5. Hal 0.1 Septo-hippocampal system		Spearman's rho		-0.651		-0.653		-0.426		0.833	*	—
		p-value		0.080		0.057		0.252		0.015		—
6. Hal 0.01 Septo-hippocampal system		Spearman's rho		-0.524		-0.586		-0.087		0.810	*	0.817	*	—
		p-value		0.183		0.097		0.824		0.022		0.011		—
* p < .05, ** p < .01, *** p < .001
Spearman's Correlations Hippocampus
Variable				Catalepsy 1		Catalepsy 0.1		Catalepsy 0.01		Hal 1 Hippocampus		Hal 0.1 Hippocampus		Hal 0.01 Hippocampus
1. Catalepsy 1		Spearman's rho		—
		p-value		—
2. Catalepsy 0.1		Spearman's rho		0.938	***	—
		p-value		< .001		—
3. Catalepsy 0.01		Spearman's rho		0.510		0.280		—
		p-value		0.196		0.466		—
4. Hal 1 Hippocampus		Spearman's rho		0.562		0.371		0.854	**	—
		p-value		0.147		0.365		0.007		—
5. Hal 0.1 Hippocampus		Spearman's rho		0.498		0.427		0.296		0.714		—
		p-value		0.209		0.252		0.439		0.058		—
6. Hal 0.01 Hippocampus		Spearman's rho		0.409		0.293		0.818	**	0.714		0.500		—
		p-value		0.315		0.444		0.007		0.058		0.178		—
* p < .05, ** p < .01, *** p < .001
